# Supplementary material for: Fungal Community Associated with Dactylopius (Hemiptera: Coccoidea: Dactylopiidae) and Its Role in Uric Acid Metabolism
Source: Front Microbiol. 2016 Jun 23;7:954. doi: 10.3389/fmicb.2016.00954 (PMC4917543; doi:10.3389/fmicb.2016.00954)
Supplement: Supplementary file 1 [file Table1.XLS]

## Sheet: Sheet1
Supplementary Table 1. Annotation of fungal genes involved in uric acid catabolism in D. coccus gut and hemolymph metagenomes.
Metagenomic sample	Fungal phylum	Enzyme	KO ID	ORF ID
Hemolymph metagenome	Ascomycetes	ureidoglycolate lyase [EC:4.3.2.3]	K01483	HA06Y0301AN3M6_1_413_-
	Ascomycetes	guanine deaminase [EC:3.5.4.3]	K01487	HA06Y0301B05TM_1_217_+
	Ascomycetes	ureidoglycolate lyase [EC:4.3.2.3]	K01483	HA06Y0301BVL9Z_1_174_+
	Ascomycetes	xanthine dehydrogenase/oxidase [EC:1.17.1.4 1.17.3.2]	K00106	HA06Y0301ATR5O_1_162_+
	Ascomycetes	guanine deaminase [EC:3.5.4.3]	K01487	HA06Y0301ASRWT_1_259_+
	Ascomycetes	guanine deaminase [EC:3.5.4.3]	K01487	HA06Y0302DAO91_262_331_-
	Ascomycetes	urease [EC:3.5.1.5]	K01427	HA06Y0302ELJ8A_9_131_-
	Ascomycetes	xanthine dehydrogenase/oxidase [EC:1.17.1.4 1.17.3.2]	K00106	HA06Y0303GSP72_1_176_+
	Ascomycetes	xanthine dehydrogenase/oxidase [EC:1.17.1.4 1.17.3.2]	K00106	HA06Y0303HJ8MO_1_176_+
	Ascomycetes	guanine deaminase [EC:3.5.4.3]	K01487	HA06Y0303GKB0J_218_513_+
	Ascomycetes	guanine deaminase [EC:3.5.4.3]	K01487	HA06Y0303FQUUM_1_217_+
	Ascomycetes	guanine deaminase [EC:3.5.4.3]	K01487	HA06Y0303GKF88_236_361_-
	Ascomycetes	xanthine dehydrogenase/oxidase [EC:1.17.1.4 1.17.3.2]	K00106	HA06Y0303HELAM_1_153_+
	Basidiomycetes	guanine deaminase [EC:3.5.4.3]	K01487	HA06Y0301A8W0F_309_501_+
	Basidiomycetes	urease [EC:3.5.1.5]	K01427	HA06Y0302D7VQ3_1_202_-
	Basidiomycetes	allantoicase [EC:3.5.3.4]	K01477	HA06Y0302DWIA9_1_112_+
	Basidiomycetes	allantoicase [EC:3.5.3.4]	K01477	HA06Y0302DTYDH_4_96_-
	Basidiomycetes	urate oxidase [EC:1.7.3.3]	K00365	HA06Y0303G4OW0_1_287_+
	Basidiomycetes	guanine deaminase [EC:3.5.4.3]	K01487	HA06Y0303FOHMW_127_340_+
Gut metagenome	Ascomycetes	guanine deaminase [EC:3.5.4.3]	K01487	HWI-ST977:241:C14GAACXX:6:1214:19517:29559_1_202_+
	Ascomycetes	urate oxidase [EC:1.7.3.3]	K00365	HWI-ST977:241:C14GAACXX:6:1215:11783:61642_80_202_-
	Ascomycetes	urate oxidase [EC:1.7.3.3]	K00365	HWI-ST977:241:C14GAACXX:6:1216:1618:40546_1_182_+
	Ascomycetes	guanine deaminase [EC:3.5.4.3]	K01487	HWI-ST977:241:C14GAACXX:6:1301:19552:58024_1_202_+
	Ascomycetes	urease [EC:3.5.1.5]	K01427	HWI-ST977:241:C14GAACXX:6:1302:10740:98834_1_202_-
	Ascomycetes	guanine deaminase [EC:3.5.4.3]	K01487	HWI-ST977:241:C14GAACXX:6:1302:12805:30902_1_202_+
	Ascomycetes	urate oxidase [EC:1.7.3.3]	K00365	HWI-ST977:241:C14GAACXX:6:1302:17115:91856_7_202_-
	Ascomycetes	xanthine dehydrogenase/oxidase [EC:1.17.1.4 1.17.3.2]	K00106	HWI-ST977:241:C14GAACXX:6:1304:17088:86914_1_202_+
	Ascomycetes	urease [EC:3.5.1.5]	K01427	HWI-ST977:241:C14GAACXX:6:1305:10840:97159_1_202_+
	Ascomycetes	xanthine dehydrogenase/oxidase [EC:1.17.1.4 1.17.3.2]	K00106	HWI-ST977:241:C14GAACXX:6:1307:3620:88229_1_202_+
	Ascomycetes	urate oxidase [EC:1.7.3.3]	K00365	HWI-ST977:241:C14GAACXX:6:1307:7991:95941_109_202_-
	Ascomycetes	guanine deaminase [EC:3.5.4.3]	K01487	HWI-ST977:241:C14GAACXX:6:1310:13605:90139_1_92_+
	Ascomycetes	xanthine dehydrogenase/oxidase [EC:1.17.1.4 1.17.3.2]	K00106	HWI-ST977:241:C14GAACXX:6:1310:4798:33745_17_202_-
	Ascomycetes	5-hydroxyisourate hydrolase [EC:3.5.2.17]	K07127	HWI-ST977:241:C14GAACXX:6:1311:19067:9476_1_202_-
	Ascomycetes	xanthine dehydrogenase/oxidase [EC:1.17.1.4 1.17.3.2]	K00106	HWI-ST977:241:C14GAACXX:6:1313:8775:10666_1_202_+
	Ascomycetes	urate oxidase [EC:1.7.3.3]	K00365	HWI-ST977:241:C14GAACXX:6:2104:1631:39902_1_202_+
	Ascomycetes	ureidoglycolate lyase [EC:4.3.2.3]	K01483	HWI-ST977:241:C14GAACXX:6:2104:21179:28742_1_202_+
	Ascomycetes	ureidoglycolate lyase [EC:4.3.2.3]	K01483	HWI-ST977:241:C14GAACXX:6:2106:20297:29849_1_202_+
	Ascomycetes	xanthine dehydrogenase/oxidase [EC:1.17.1.4 1.17.3.2]	K00106	HWI-ST977:241:C14GAACXX:6:2109:17974:95335_1_202_-
	Ascomycetes	guanine deaminase [EC:3.5.4.3]	K01487	HWI-ST977:241:C14GAACXX:6:2212:7012:48618_1_202_+
	Ascomycetes	allantoicase [EC:3.5.3.4]	K01477	HWI-ST977:241:C14GAACXX:6:2212:8197:77588_1_202_-
	Ascomycetes	xanthine dehydrogenase/oxidase [EC:1.17.1.4 1.17.3.2]	K00106	HWI-ST977:241:C14GAACXX:6:2214:18526:7681_1_164_+
	Ascomycetes	(S)-ureidoglycine aminohydrolase [EC:3.5.3.26]	K14977	HWI-ST977:241:C14GAACXX:6:2303:10958:73510_1_160_+
	Ascomycetes	xanthine dehydrogenase/oxidase [EC:1.17.1.4 1.17.3.2]	K00106	HWI-ST977:241:C14GAACXX:6:2306:16147:99593_1_202_-
	Ascomycetes	xanthine dehydrogenase/oxidase [EC:1.17.1.4 1.17.3.2]	K00106	HWI-ST977:241:C14GAACXX:6:2306:3634:83543_1_202_+
	Ascomycetes	allantoicase [EC:3.5.3.4]	K01477	HWI-ST977:241:C14GAACXX:6:2309:18074:28083_1_202_+
	Ascomycetes	guanine deaminase [EC:3.5.4.3]	K01487	HWI-ST977:241:C14GAACXX:6:2310:14939:40641_1_202_-
	Ascomycetes	allantoicase [EC:3.5.3.4]	K01477	HWI-ST977:241:C14GAACXX:6:2311:4934:68376_1_202_-
	Ascomycetes	urate oxidase [EC:1.7.3.3]	K00365	HWI-ST977:241:C14GAACXX:6:2311:6457:76832_1_176_-
	Ascomycetes	xanthine dehydrogenase/oxidase [EC:1.17.1.4 1.17.3.2]	K00106	HWI-ST977:241:C14GAACXX:6:2312:7434:18827_1_202_-
	Ascomycetes	urate oxidase [EC:1.7.3.3]	K00365	HWI-ST977:241:C14GAACXX:6:1101:6534:29320_1_202_-
	Ascomycetes	xanthine dehydrogenase/oxidase [EC:1.17.1.4 1.17.3.2]	K00106	HWI-ST977:241:C14GAACXX:6:1102:4856:95077_1_202_+
	Ascomycetes	xanthine dehydrogenase/oxidase [EC:1.17.1.4 1.17.3.2]	K00106	HWI-ST977:241:C14GAACXX:6:1104:11743:38623_79_202_+
	Ascomycetes	guanine deaminase [EC:3.5.4.3]	K01487	HWI-ST977:241:C14GAACXX:6:1110:18576:32041_1_148_+
	Ascomycetes	guanine deaminase [EC:3.5.4.3]	K01487	HWI-ST977:241:C14GAACXX:6:1111:7651:15277_1_202_+
	Ascomycetes	xanthine dehydrogenase/oxidase [EC:1.17.1.4 1.17.3.2]	K00106	HWI-ST977:241:C14GAACXX:6:1115:12247:51541_1_202_+
	Ascomycetes	xanthine dehydrogenase/oxidase [EC:1.17.1.4 1.17.3.2]	K00106	HWI-ST977:241:C14GAACXX:6:2111:20642:16629_1_202_+
	Ascomycetes	ureidoglycolate lyase [EC:4.3.2.3]	K01483	HWI-ST977:241:C14GAACXX:6:2112:4684:78911_1_202_-
	Ascomycetes	guanine deaminase [EC:3.5.4.3]	K01487	HWI-ST977:241:C14GAACXX:6:2114:2213:47516_1_202_-
	Ascomycetes	guanine deaminase [EC:3.5.4.3]	K01487	HWI-ST977:241:C14GAACXX:6:2115:16578:63755_1_202_-
	Ascomycetes	guanine deaminase [EC:3.5.4.3]	K01487	HWI-ST977:241:C14GAACXX:6:2115:18755:64496_1_202_-
	Ascomycetes	urease [EC:3.5.1.5]	K01427	HWI-ST977:241:C14GAACXX:6:2202:19858:82983_1_202_-
	Ascomycetes	urate oxidase [EC:1.7.3.3]	K00365	HWI-ST977:241:C14GAACXX:6:2207:18335:22237_1_180_-
	Ascomycetes	5-hydroxyisourate hydrolase [EC:3.5.2.17]	K07127	HWI-ST977:241:C14GAACXX:6:2208:9684:43915_1_202_-
	Ascomycetes	xanthine dehydrogenase/oxidase [EC:1.17.1.4 1.17.3.2]	K00106	HWI-ST977:241:C14GAACXX:6:1201:7180:43415_1_202_+
	Ascomycetes	xanthine dehydrogenase/oxidase [EC:1.17.1.4 1.17.3.2]	K00106	HWI-ST977:241:C14GAACXX:6:1205:4392:45194_1_202_+
	Ascomycetes	5-hydroxyisourate hydrolase [EC:3.5.2.17]	K07127	HWI-ST977:241:C14GAACXX:6:1207:15987:63075_1_202_-
	Ascomycetes	guanine deaminase [EC:3.5.4.3]	K01487	HWI-ST977:241:C14GAACXX:6:1211:16390:2622_1_202_-
	Ascomycetes	xanthine dehydrogenase/oxidase [EC:1.17.1.4 1.17.3.2]	K00106	HWI-ST977:241:C14GAACXX:6:1212:6220:35685_67_202_+
	Ascomycetes	guanine deaminase [EC:3.5.4.3]	K01487	HWI-ST977:241:C14GAACXX:6:1212:7153:32257_1_202_-
	Ascomycetes	allantoinase [EC:3.5.2.5]	K01466	HWI-ST977:241:C14GAACXX:6:2105:6470:85650_1_202_+
	Ascomycetes	allantoinase [EC:3.5.2.5]	K01466	HWI-ST977:241:C14GAACXX:6:2106:18406:13928_1_202_+
	Ascomycetes	allantoinase [EC:3.5.2.5]	K01466	HWI-ST977:241:C14GAACXX:6:2305:6353:32770_1_139_+
	Ascomycetes	allantoinase [EC:3.5.2.5]	K01466	HWI-ST977:241:C14GAACXX:6:2314:8233:10372_1_180_-
	Ascomycetes	allantoinase [EC:3.5.2.5]	K01466	HWI-ST977:241:C14GAACXX:6:1116:17766:28226_1_202_+
	Ascomycetes	allantoinase [EC:3.5.2.5]	K01466	HWI-ST977:241:C14GAACXX:6:1202:15629:18918_1_202_+
	Ascomycetes	allantoinase [EC:3.5.2.5]	K01466	HWI-ST977:241:C14GAACXX:6:1209:14828:20408_1_94_+
	Basidiomycetes	urate oxidase [EC:1.7.3.3]	K00365	HWI-ST977:241:C14GAACXX:6:1303:14247:15904_1_202_+
	Basidiomycetes	urate oxidase [EC:1.7.3.3]	K00365	HWI-ST977:241:C14GAACXX:6:1307:6043:68670_1_202_-
	Basidiomycetes	guanine deaminase [EC:3.5.4.3]	K01487	HWI-ST977:241:C14GAACXX:6:1315:4153:78649_1_202_-
	Basidiomycetes	urease [EC:3.5.1.5]	K01427	HWI-ST977:241:C14GAACXX:6:2107:10580:99730_1_202_+
	Basidiomycetes	urease [EC:3.5.1.5]	K01427	HWI-ST977:241:C14GAACXX:6:2107:20185:47660_1_202_-
	Basidiomycetes	urate oxidase [EC:1.7.3.3]	K00365	HWI-ST977:241:C14GAACXX:6:2108:13068:32035_1_202_-
	Basidiomycetes	guanine deaminase [EC:3.5.4.3]	K01487	HWI-ST977:241:C14GAACXX:6:2108:6995:91986_1_176_+
	Basidiomycetes	guanine deaminase [EC:3.5.4.3]	K01487	HWI-ST977:241:C14GAACXX:6:2210:10678:99735_1_202_+
	Basidiomycetes	urate oxidase [EC:1.7.3.3]	K00365	HWI-ST977:241:C14GAACXX:6:2211:11234:21039_1_202_+
	Basidiomycetes	5-hydroxyisourate hydrolase [EC:3.5.2.17]	K07127	HWI-ST977:241:C14GAACXX:6:2211:9053:58583_109_202_-
	Basidiomycetes	urate oxidase [EC:1.7.3.3]	K00365	HWI-ST977:241:C14GAACXX:6:2214:1601:29347_1_202_-
	Basidiomycetes	guanine deaminase [EC:3.5.4.3]	K01487	HWI-ST977:241:C14GAACXX:6:2302:14812:87384_1_202_-
	Basidiomycetes	guanine deaminase [EC:3.5.4.3]	K01487	HWI-ST977:241:C14GAACXX:6:2311:5496:13465_1_202_-
	Basidiomycetes	urate oxidase [EC:1.7.3.3]	K00365	HWI-ST977:241:C14GAACXX:6:2315:2761:35491_1_183_-
	Basidiomycetes	guanine deaminase [EC:3.5.4.3]	K01487	HWI-ST977:241:C14GAACXX:6:1102:6839:15785_1_202_-
	Basidiomycetes	urate oxidase [EC:1.7.3.3]	K00365	HWI-ST977:241:C14GAACXX:6:1106:8846:37306_1_202_-
	Basidiomycetes	urate oxidase [EC:1.7.3.3]	K00365	HWI-ST977:241:C14GAACXX:6:1109:11463:4297_1_80_+
	Basidiomycetes	guanine deaminase [EC:3.5.4.3]	K01487	HWI-ST977:241:C14GAACXX:6:1109:5229:41153_1_146_+
	Basidiomycetes	guanine deaminase [EC:3.5.4.3]	K01487	HWI-ST977:241:C14GAACXX:6:2112:19056:70486_1_202_+
	Basidiomycetes	allantoicase [EC:3.5.3.4]	K01477	HWI-ST977:241:C14GAACXX:6:2114:15463:36960_1_202_-
	Basidiomycetes	urate oxidase [EC:1.7.3.3]	K00365	HWI-ST977:241:C14GAACXX:6:2115:7606:66788_1_202_-
	Basidiomycetes	urate oxidase [EC:1.7.3.3]	K00365	HWI-ST977:241:C14GAACXX:6:2202:16981:65768_1_202_-
	Basidiomycetes	guanine deaminase [EC:3.5.4.3]	K01487	HWI-ST977:241:C14GAACXX:6:2205:5767:11233_1_202_+
	Basidiomycetes	urease [EC:3.5.1.5]	K01427	HWI-ST977:241:C14GAACXX:6:1202:10869:16147_47_202_-
	Basidiomycetes	5-hydroxyisourate hydrolase [EC:3.5.2.17]	K07127	HWI-ST977:241:C14GAACXX:6:1206:20456:11478_1_202_+
	Basidiomycetes	allantoinase [EC:3.5.2.5]	K01466	HWI-ST977:241:C14GAACXX:6:1308:13119:15288_1_202_-
	Basidiomycetes	allantoinase [EC:3.5.2.5]	K01466	HWI-ST977:241:C14GAACXX:6:1309:13984:27516_1_202_-
	Basidiomycetes	allantoinase [EC:3.5.2.5]	K01466	HWI-ST977:241:C14GAACXX:6:2110:19179:32392_1_202_-
