# Supplementary material for: Fungal Community Associated with Dactylopius (Hemiptera: Coccoidea: Dactylopiidae) and Its Role in Uric Acid Metabolism
Source: Front Microbiol. 2016 Jun 23;7:954. doi: 10.3389/fmicb.2016.00954 (PMC4917543; doi:10.3389/fmicb.2016.00954)
Supplement: Supplementary file 2 [file Table2.XLSX]

## Sheet: annot1.uric_catabolism.dcoax.ra
Supplementary Table 2. Annotation of fungal genes involved in uric acid catabolism in D. coccus DCoax metagenome.
Fungal phyla	Enzime	EC Number	KO ID	Dcoax_metagenome ID
Ascomycetes	(S)-ureidoglycine aminohydrolase	3.5.3.26	K14977	SRR1231828.80876_1_300_+
	urate oxidase	1.7.3.3	K00365	SRR1231828.273244_132_300_-
	ureidoglycolate lyase	4.3.2.3	K01483	SRR1231828.495092_114_300_+
	xanthine dehydrogenase/oxidase	1.17.1.4/1.17.3.2	K00106	SRR1231828.503118_1_132_+
	ureidoglycolate lyase	4.3.2.3	K01483	SRR1231828.540565_30_300_-
	allantoinase	3.5.2.5	K01466	SRR1231828.561475_90_300_+
	(S)-ureidoglycine aminohydrolase	3.5.3.26	K14977	SRR1231828.695384_1_300_+
	guanine deaminase	3.5.4.3	K01487	SRR1231828.807564_119_300_-
	(S)-ureidoglycine aminohydrolase	3.5.3.26	K14977	SRR1231828.1063814_1_300_+
	guanine deaminase	3.5.4.3	K01487	SRR1231828.1144431_1_127_+
	ureidoglycolate lyase	4.3.2.3	K01483	SRR1231828.1174805_1_300_-
	5-hydroxyisourate hydrolase	3.5.2.17	K07127	SRR1231828.1203728_42_155_+
	urease	3.5.1.5	K01427	SRR1231828.1221407_1_300_+
	xanthine dehydrogenase/oxidase	1.17.1.4/1.17.3.2	K00106	SRR1231828.1269114_1_237_-
	urease	3.5.1.5	K01427	SRR1231828.1408967_1_300_+
	guanine deaminase	3.5.4.3	K01487	SRR1231828.1723793_1_300_+
	ureidoglycolate lyase	4.3.2.3	K01483	SRR1231828.1737549_1_180_+
	ureidoglycolate lyase	4.3.2.3	K01483	SRR1231828.1840716_1_300_-
	(S)-ureidoglycine aminohydrolase	3.5.3.26	K14977	SRR1231828.1841480_154_300_+
	ureidoglycolate lyase	4.3.2.3	K01483	SRR1231828.1959493_112_300_+
	ureidoglycolate lyase	4.3.2.3	K01483	SRR1231828.2286307_1_180_+
	guanine deaminase	3.5.4.3	K01487	SRR1231828.2328654_1_300_-
	xanthine dehydrogenase/oxidase	1.17.1.4/1.17.3.2	K00106	SRR1231828.2400228_1_300_+
	allantoinase	3.5.2.5	K01466	SRR1231828.2471864_1_300_-
	ureidoglycolate lyase	4.3.2.3	K01483	SRR1231828.2471324_1_129_+
	ureidoglycolate lyase	4.3.2.3	K01483	SRR1231828.2543544_119_300_-
	allantoinase	3.5.2.5	K01466	SRR1231828.2601485_145_300_+
	(S)-ureidoglycine aminohydrolase	3.5.3.26	K14977	SRR1231828.2609736_178_300_+
	ureidoglycolate lyase	4.3.2.3	K01483	SRR1231828.2602745_1_177_+
	ureidoglycolate lyase	4.3.2.3	K01483	SRR1231828.2727980_126_300_+
	urease	3.5.1.5	K01427	SRR1231828.2767771_170_300_+
	xanthine dehydrogenase/oxidase	1.17.1.4/1.17.3.2	K00106	SRR1231828.2766717_1_300_+
	xanthine dehydrogenase/oxidase	1.17.1.4/1.17.3.2	K00106	SRR1231828.2870867_1_300_+
	(S)-ureidoglycine aminohydrolase	3.5.3.26	K14977	SRR1231828.2870718_1_300_+
	xanthine dehydrogenase/oxidase	1.17.1.4/1.17.3.2	K00106	SRR1231828.2946947_1_300_-
	ureidoglycolate lyase	4.3.2.3	K01483	SRR1231828.2972682_124_300_-
	ureidoglycolate lyase	4.3.2.3	K01483	SRR1231828.3078032_124_300_+
	allantoicase	3.5.3.4	K01477	SRR1231828.3128552_102_300_+
	xanthine dehydrogenase/oxidase	1.17.1.4/1.17.3.2	K00106	SRR1231828.3123369_1_300_+
	5-hydroxyisourate hydrolase	3.5.2.17	K07127	SRR1231828.3217941_1_67_+
	allantoinase	3.5.2.5	K01466	SRR1231828.3313277_1_300_-
	xanthine dehydrogenase/oxidase	1.17.1.4/1.17.3.2	K00106	SRR1231828.3397497_1_277_+
	urease	3.5.1.5	K01427	SRR1231828.3448928_227_300_+
	(S)-ureidoglycine aminohydrolase	3.5.3.26	K14977	SRR1231828.3613788_1_105_-
	ureidoglycolate lyase	4.3.2.3	K01483	SRR1231828.3957297_1_300_-
	ureidoglycolate lyase	4.3.2.3	K01483	SRR1231828.3986233_112_300_+
	allantoinase	3.5.2.5	K01466	SRR1231828.4078072_1_300_-
	xanthine dehydrogenase/oxidase	1.17.1.4/1.17.3.2	K00106	SRR1231828.4091237_1_68_+
	urease	3.5.1.5	K01427	SRR1231828.4165969_1_300_-
	ureidoglycolate lyase	4.3.2.3	K01483	SRR1231828.4278691_1_143_+
	5-hydroxyisourate hydrolase	3.5.2.17	K07127	SRR1231828.4452697_1_67_+
	ureidoglycolate lyase	4.3.2.3	K01483	SRR1231828.4682863_145_300_+
	allantoinase	3.5.2.5	K01466	SRR1231828.4901689_1_253_+
	5-hydroxyisourate hydrolase	3.5.2.17	K07127	SRR1231828.5134118_22_300_-
	ureidoglycolate lyase	4.3.2.3	K01483	SRR1231828.5143315_1_206_+
	urease	3.5.1.5	K01427	SRR1231828.5142666_1_300_-
	xanthine dehydrogenase/oxidase	1.17.1.4/1.17.3.2	K00106	SRR1231828.5232349_42_300_+
	urease	3.5.1.5	K01427	SRR1231828.5310256_1_300_+
	urease	3.5.1.5	K01427	SRR1231828.5323715_1_300_+
	guanine deaminase	3.5.4.3	K01487	SRR1231828.5442227_209_300_+
	5-hydroxyisourate hydrolase	3.5.2.17	K07127	SRR1231828.5440982_1_66_+
	ureidoglycolate lyase	4.3.2.3	K01483	SRR1231828.5474551_132_300_-
	xanthine dehydrogenase/oxidase	1.17.1.4/1.17.3.2	K00106	SRR1231828.5494472_98_248_+
	ureidoglycolate lyase	4.3.2.3	K01483	SRR1231828.5756908_1_300_-
	(S)-ureidoglycine aminohydrolase	3.5.3.26	K14977	SRR1231828.5790257_1_150_-
	(S)-ureidoglycine aminohydrolase	3.5.3.26	K14977	SRR1231828.5790257_154_300_+
	xanthine dehydrogenase/oxidase	1.17.1.4/1.17.3.2	K00106	SRR1231828.6205073_1_220_+
	xanthine dehydrogenase/oxidase	1.17.1.4/1.17.3.2	K00106	SRR1231828.6245384_1_300_-
	5-hydroxyisourate hydrolase	3.5.2.17	K07127	SRR1231828.6275000_1_67_+
	(S)-ureidoglycine aminohydrolase	3.5.3.26	K14977	SRR1231828.6400541_177_300_+
	urate oxidase	1.7.3.3	K00365	SRR1231828.6453705_1_300_-
	ureidoglycolate lyase	4.3.2.3	K01483	SRR1231828.6565944_134_292_+
	allantoicase	3.5.3.4	K01477	SRR1231828.6633522_225_300_+
	allantoicase	3.5.3.4	K01477	SRR1231828.6644049_1_300_+
	5-hydroxyisourate hydrolase	3.5.2.17	K07127	SRR1231828.6692590_1_67_+
	(S)-ureidoglycine aminohydrolase	3.5.3.26	K14977	SRR1231828.6761758_1_143_-
	(S)-ureidoglycine aminohydrolase	3.5.3.26	K14977	SRR1231828.6761758_159_300_+
	xanthine dehydrogenase/oxidase	1.17.1.4/1.17.3.2	K00106	SRR1231828.6783780_1_87_-
	allantoinase	3.5.2.5	K01466	SRR1231828.6803636_1_300_+
	(S)-ureidoglycine aminohydrolase	3.5.3.26	K14977	SRR1231828.6832880_1_300_+
	guanine deaminase	3.5.4.3	K01487	SRR1231828.6870973_1_300_-
	ureidoglycolate lyase	4.3.2.3	K01483	SRR1231828.6886661_1_215_+
	urease	3.5.1.5	K01427	SRR1231828.6942531_220_300_+
	xanthine dehydrogenase/oxidase	1.17.1.4/1.17.3.2	K00106	SRR1231828.6935111_1_300_-
	guanine deaminase	3.5.4.3	K01487	SRR1231828.7047392_1_124_+
	(S)-ureidoglycine aminohydrolase	3.5.3.26	K14977	SRR1231828.7074899_110_300_+
	ureidoglycolate lyase	4.3.2.3	K01483	SRR1231828.7122816_1_117_+
	xanthine dehydrogenase/oxidase	1.17.1.4/1.17.3.2	K00106	SRR1231828.7122915_1_89_-
	ureidoglycolate lyase	4.3.2.3	K01483	SRR1231828.7168422_1_194_+
Basidiomycetes	allantoicase	3.5.3.4	K01477	SRR1231828.664613_1_300_-
	urate oxidase	1.7.3.3	K00365	SRR1231828.753112_1_300_-
	guanine deaminase	3.5.4.3	K01487	SRR1231828.1024628_182_300_+
	guanine deaminase	3.5.4.3	K01487	SRR1231828.1095564_1_300_-
	guanine deaminase	3.5.4.3	K01487	SRR1231828.1392789_1_300_-
	5-hydroxyisourate hydrolase	3.5.2.17	K07127	SRR1231828.1699203_1_300_-
	guanine deaminase	3.5.4.3	K01487	SRR1231828.1857466_146_300_-
	urate oxidase	1.7.3.3	K00365	SRR1231828.2123669_72_300_+
	urease	3.5.1.5	K01427	SRR1231828.2119943_28_300_-
	allantoicase	3.5.3.4	K01477	SRR1231828.2127704_1_279_-
	guanine deaminase	3.5.4.3	K01487	SRR1231828.2200994_72_300_+
	guanine deaminase	3.5.4.3	K01487	SRR1231828.2235148_15_300_-
	allantoicase	3.5.3.4	K01477	SRR1231828.2305790_179_300_+
	guanine deaminase	3.5.4.3	K01487	SRR1231828.2636073_1_300_+
	guanine deaminase	3.5.4.3	K01487	SRR1231828.2656709_145_300_+
	guanine deaminase	3.5.4.3	K01487	SRR1231828.2821552_1_70_+
	allantoicase	3.5.3.4	K01477	SRR1231828.2824379_1_275_+
	urate oxidase	1.7.3.3	K00365	SRR1231828.2851859_1_300_-
	urate oxidase	1.7.3.3	K00365	SRR1231828.3007988_1_300_+
	urate oxidase	1.7.3.3	K00365	SRR1231828.3564019_1_300_-
	urate oxidase	1.7.3.3	K00365	SRR1231828.4171115_1_300_-
	urease	3.5.1.5	K01427	SRR1231828.4330570_32_300_-
	allantoicase	3.5.3.4	K01477	SRR1231828.4394255_1_300_-
	guanine deaminase	3.5.4.3	K01487	SRR1231828.4451240_1_300_+
	urease	3.5.1.5	K01427	SRR1231828.4458792_230_300_-
	urate oxidase	1.7.3.3	K00365	SRR1231828.4858324_108_191_+
	guanine deaminase	3.5.4.3	K01487	SRR1231828.4867368_1_300_+
	urate oxidase	1.7.3.3	K00365	SRR1231828.4902382_1_167_+
	urate oxidase	1.7.3.3	K00365	SRR1231828.4912489_1_300_+
	allantoicase	3.5.3.4	K01477	SRR1231828.5060920_1_181_-
	urate oxidase	1.7.3.3	K00365	SRR1231828.5358111_25_300_-
	allantoicase	3.5.3.4	K01477	SRR1231828.5756684_1_300_-
	allantoicase	3.5.3.4	K01477	SRR1231828.6063074_1_300_-
	guanine deaminase	3.5.4.3	K01487	SRR1231828.6195197_80_300_+
	allantoicase	3.5.3.4	K01477	SRR1231828.6339412_230_300_-
	urease	3.5.1.5	K01427	SRR1231828.6333225_1_300_-
	allantoinase	3.5.2.5	K01466	SRR1231828.6778878_1_144_+
	allantoinase	3.5.2.5	K01466	SRR1231828.6800502_1_300_-
	urease	3.5.1.5	K01427	SRR1231828.7266103_1_300_+
