# Supplementary material for: Fungal Community Associated with Dactylopius (Hemiptera: Coccoidea: Dactylopiidae) and Its Role in Uric Acid Metabolism
Source: Front Microbiol. 2016 Jun 23;7:954. doi: 10.3389/fmicb.2016.00954 (PMC4917543; doi:10.3389/fmicb.2016.00954)
Supplement: Supplementary file 3 [file Table3.XLSX]

## Sheet: Supplementary_TableS3
Supplementary Table 3. Annotation of fungal genes involved in uric acid catabolism in D. coccus DCperu metagenome.
Fungal phyla	Enzime	EC Number	KO ID	DCperu metagenome ORF ID
Ascomycetes	5-hydroxyisourate hydrolase	3.5.2.17	K07127	SRR1231831.48935_83_300_-
	allantoinase	3.5.2.5	K01466	SRR1231831.130304_99_300_+
	(S)-ureidoglycine aminohydrolase	3.5.3.26	K14977	SRR1231831.186118_1_165_+
	urease	3.5.1.5	K01427	SRR1231831.221485_1_300_-
	urease	3.5.1.5	K01427	SRR1231831.343608_1_300_-
	allantoinase	3.5.2.5	K01466	SRR1231831.463458_1_300_-
	(S)-ureidoglycine aminohydrolase	3.5.3.26	K14977	SRR1231831.478868_1_300_+
	(S)-ureidoglycine aminohydrolase	3.5.3.26	K14977	SRR1231831.624330_1_182_-
	(S)-ureidoglycine aminohydrolase	3.5.3.26	K14977	SRR1231831.624330_193_300_+
	xanthine dehydrogenase/oxidase	1.17.1.4/1.17.3.2	K00106	SRR1231831.659672_1_300_+
	(S)-ureidoglycine aminohydrolase	3.5.3.26	K14977	SRR1231831.668279_1_151_-
	(S)-ureidoglycine aminohydrolase	3.5.3.26	K14977	SRR1231831.668279_157_300_+
	5-hydroxyisourate hydrolase	3.5.2.17	K07127	SRR1231831.744420_1_67_+
	urease	3.5.1.5	K01427	SRR1231831.789767_103_300_-
	(S)-ureidoglycine aminohydrolase	3.5.3.26	K14977	SRR1231831.862468_1_300_-
	xanthine dehydrogenase/oxidase	1.17.1.4/1.17.3.2	K00106	SRR1231831.951803_1_300_+
	5-hydroxyisourate hydrolase	3.5.2.17	K07127	SRR1231831.1003981_1_300_-
	(S)-ureidoglycine aminohydrolase	3.5.3.26	K14977	SRR1231831.1035195_1_300_+
	ureidoglycolate lyase	4.3.2.3	K01483	SRR1231831.1051393_88_156_-
	guanine deaminase	3.5.4.3	K01487	SRR1231831.1091116_1_300_+
	xanthine dehydrogenase/oxidase	1.17.1.4/1.17.3.2	K00106	SRR1231831.1230427_195_300_+
	guanine deaminase	3.5.4.3	K01487	SRR1231831.1242644_49_300_-
	(S)-ureidoglycine aminohydrolase	3.5.3.26	K14977	SRR1231831.1452139_166_300_+
	(S)-ureidoglycine aminohydrolase	3.5.3.26	K14977	SRR1231831.1521350_1_133_-
	xanthine dehydrogenase/oxidase	1.17.1.4/1.17.3.2	K00106	SRR1231831.1561947_1_300_+
	xanthine dehydrogenase/oxidase	1.17.1.4/1.17.3.2	K00106	SRR1231831.1723679_1_156_-
	(S)-ureidoglycine aminohydrolase	3.5.3.26	K14977	SRR1231831.1900726_1_203_-
	xanthine dehydrogenase/oxidase	1.17.1.4/1.17.3.2	K00106	SRR1231831.1995274_1_87_-
	xanthine dehydrogenase/oxidase	1.17.1.4/1.17.3.2	K00106	SRR1231831.2040335_1_180_-
	(S)-ureidoglycine aminohydrolase	3.5.3.26	K14977	SRR1231831.2426870_1_175_-
	ureidoglycolate lyase	4.3.2.3	K01483	SRR1231831.2445455_73_300_+
	(S)-ureidoglycine aminohydrolase	3.5.3.26	K14977	SRR1231831.2495197_1_300_+
	guanine deaminase	3.5.4.3	K01487	SRR1231831.2520653_1_300_+
	(S)-ureidoglycine aminohydrolase	3.5.3.26	K14977	SRR1231831.2666101_1_300_+
	allantoinase	3.5.2.5	K01466	SRR1231831.2952819_1_300_+
	xanthine dehydrogenase/oxidase	1.17.1.4/1.17.3.2	K00106	SRR1231831.3035014_1_300_+
	guanine deaminase	3.5.4.3	K01487	SRR1231831.3108962_1_119_+
	urease	3.5.1.5	K01427	SRR1231831.3140501_12_300_+
	(S)-ureidoglycine aminohydrolase	3.5.3.26	K14977	SRR1231831.3388288_149_300_+
	(S)-ureidoglycine aminohydrolase	3.5.3.26	K14977	SRR1231831.3465927_1_300_-
	xanthine dehydrogenase/oxidase	1.17.1.4/1.17.3.2	K00106	SRR1231831.3647362_215_300_+
	guanine deaminase	3.5.4.3	K01487	SRR1231831.3654766_125_300_+
	xanthine dehydrogenase/oxidase	1.17.1.4/1.17.3.2	K00106	SRR1231831.3689960_234_300_-
	(S)-ureidoglycine aminohydrolase	3.5.3.26	K14977	SRR1231831.3697494_1_300_-
	(S)-ureidoglycine aminohydrolase	3.5.3.26	K14977	SRR1231831.3796509_132_300_+
	(S)-ureidoglycine aminohydrolase	3.5.3.26	K14977	SRR1231831.3864089_149_300_+
	urate oxidase	1.7.3.3	K00365	SRR1231831.3923504_170_300_+
	guanine deaminase	3.5.4.3	K01487	SRR1231831.4108756_1_300_-
	urease	3.5.1.5	K01427	SRR1231831.4234064_93_300_-
	urease	3.5.1.5	K01427	SRR1231831.4431282_1_300_-
	guanine deaminase	3.5.4.3	K01487	SRR1231831.4464384_1_300_-
	(S)-ureidoglycine aminohydrolase	3.5.3.26	K14977	SRR1231831.4591573_1_139_-
	5-hydroxyisourate hydrolase	3.5.2.17	K07127	SRR1231831.4868376_1_300_+
	guanine deaminase	3.5.4.3	K01487	SRR1231831.4887954_1_300_+
	guanine deaminase	3.5.4.3	K01487	SRR1231831.4921529_1_116_+
	(S)-ureidoglycine aminohydrolase	3.5.3.26	K14977	SRR1231831.5073903_1_143_-
	allantoinase	3.5.2.5	K01466	SRR1231831.5181566_1_300_+
	allantoinase	3.5.2.5	K01466	SRR1231831.5304251_1_300_+
	ureidoglycolate lyase	4.3.2.3	K01483	SRR1231831.5516033_30_300_-
	ureidoglycolate lyase	4.3.2.3	K01483	SRR1231831.5524253_1_300_-
	(S)-ureidoglycine aminohydrolase	3.5.3.26	K14977	SRR1231831.5549383_1_126_-
	(S)-ureidoglycine aminohydrolase	3.5.3.26	K14977	SRR1231831.5549383_174_300_+
	allantoinase	3.5.2.5	K01466	SRR1231831.5659253_1_300_-
	guanine deaminase	3.5.4.3	K01487	SRR1231831.5703951_1_187_+
	(S)-ureidoglycine aminohydrolase	3.5.3.26	K14977	SRR1231831.5709289_1_142_-
	xanthine dehydrogenase/oxidase	1.17.1.4/1.17.3.2	K00106	SRR1231831.5721970_1_300_+
	xanthine dehydrogenase/oxidase	1.17.1.4/1.17.3.2	K00106	SRR1231831.5817312_1_300_+
	5-hydroxyisourate hydrolase	3.5.2.17	K07127	SRR1231831.5892025_1_300_-
	allantoinase	3.5.2.5	K01466	SRR1231831.5907166_1_300_+
	(S)-ureidoglycine aminohydrolase	3.5.3.26	K14977	SRR1231831.6006071_117_300_+
	allantoinase	3.5.2.5	K01466	SRR1231831.6012552_113_300_+
	xanthine dehydrogenase/oxidase	1.17.1.4/1.17.3.2	K00106	SRR1231831.6042747_1_300_-
	urease	3.5.1.5	K01427	SRR1231831.6240366_1_300_-
	allantoinase	3.5.2.5	K01466	SRR1231831.6382337_1_91_+
	xanthine dehydrogenase/oxidase	1.17.1.4/1.17.3.2	K00106	SRR1231831.6442708_136_300_+
	xanthine dehydrogenase/oxidase	1.17.1.4/1.17.3.2	K00106	SRR1231831.6520762_1_300_-
	xanthine dehydrogenase/oxidase	1.17.1.4/1.17.3.2	K00106	SRR1231831.6856835_1_300_+
	(S)-ureidoglycine aminohydrolase	3.5.3.26	K14977	SRR1231831.7023786_1_300_-
	guanine deaminase	3.5.4.3	K01487	SRR1231831.7038462_1_300_+
Basidiomycetes	guanine deaminase	3.5.4.3	K01487	SRR1231831.505200_1_300_-
	urease	3.5.1.5	K01427	SRR1231831.559046_1_300_+
	allantoicase	3.5.3.4	K01477	SRR1231831.1097498_61_300_+
	allantoicase	3.5.3.4	K01477	SRR1231831.1268660_1_300_-
	ureidoglycolate lyase	4.3.2.3	K01483	SRR1231831.1861161_1_300_-
	allantoicase	3.5.3.4	K01477	SRR1231831.2084556_1_200_-
	urate oxidase	1.7.3.3	K00365	SRR1231831.2585774_1_300_-
	guanine deaminase	3.5.4.3	K01487	SRR1231831.2590032_86_300_-
	allantoicase	3.5.3.4	K01477	SRR1231831.2787259_1_220_+
	allantoicase	3.5.3.4	K01477	SRR1231831.3199675_1_300_-
	urate oxidase	1.7.3.3	K00365	SRR1231831.3329490_1_300_-
	allantoinase	3.5.2.5	K01466	SRR1231831.3541239_1_138_+
	guanine deaminase	3.5.4.3	K01487	SRR1231831.3912796_191_300_+
	allantoinase	3.5.2.5	K01466	SRR1231831.3935772_1_141_+
	allantoinase	3.5.2.5	K01466	SRR1231831.4727530_1_145_+
	urate oxidase	1.7.3.3	K00365	SRR1231831.5288482_98_300_-
	xanthine dehydrogenase/oxidase	1.17.1.4/1.17.3.2	K00106	SRR1231831.5628336_1_119_-
	allantoinase	3.5.2.5	K01466	SRR1231831.5838323_158_300_-
	allantoicase	3.5.3.4	K01477	SRR1231831.5905902_136_300_-
	allantoicase	3.5.3.4	K01477	SRR1231831.6387170_1_193_-
	urease	3.5.1.5	K01427	SRR1231831.6459727_134_232_-
	allantoicase	3.5.3.4	K01477	SRR1231831.6983030_1_300_-
