# Supplementary material for: Fungal Community Associated with Dactylopius (Hemiptera: Coccoidea: Dactylopiidae) and Its Role in Uric Acid Metabolism
Source: Front Microbiol. 2016 Jun 23;7:954. doi: 10.3389/fmicb.2016.00954 (PMC4917543; doi:10.3389/fmicb.2016.00954)
Supplement: Supplementary file 5 [file DataSheet1.ZIP]

Archive with 2 entries (2 files):
- Supplementary_DataSheet1/Supplementary_DataSheet1.html
- Supplementary_DataSheet1/Supplementary_DataSheet1_README.txt
