# Supplementary material for: Fungal Community Associated with Dactylopius (Hemiptera: Coccoidea: Dactylopiidae) and Its Role in Uric Acid Metabolism
Source: Front Microbiol. 2016 Jun 23;7:954. doi: 10.3389/fmicb.2016.00954 (PMC4917543; doi:10.3389/fmicb.2016.00954)
Supplement: Supplementary file 5 [file DataSheet1.ZIP › Supplementary_DataSheet1/Supplementary_DataSheet1_README.txt]

Supplementary Data Sheet S1. Krona map from 18S rRNA fungal sequences of D. coccus metagenomes.
